# Supplementary material for: The evolution of genital complexity and mating rates in sexually size dimorphic spiders
Source: BMC Evol Biol. 2016 Nov 9;16:242. doi: 10.1186/s12862-016-0821-y (PMC5103378; doi:10.1186/s12862-016-0821-y)
Supplement: Additional file 1: Table S1. — Nephilid spider and outgroup data for all variables used in phylogenetic comparative analyses. Mating rates are inferred based on experimental and morphological evidence. Separate (Excel) file. (XLSX 16 kb) [file 12862_2016_821_MOESM1_ESM.xlsx]

## Sheet: stats
Cladogenetic event	Nephila backbone cladogenesis	Female mean body size (mm)	Male mean body size (mm)	SSD optimized		SPSS lin regression	R2	P
-	-	10.68	4.33	2.49		CladVsFemale	0.155	0.003
-	-	9.81	4.31	2.3		CladVsMale	0.191	0.001
-	-	8.6	4.28	2.06		CladVsSSD	0.023	0.28
0	0	15.72	4.4	3.61		BackVsFemale	0.943	<0.001
1	-	15.28	4.36	3.57		BackVsMale	0.656	0.005
2	-	15.1	4.59	3.37		BackVsSSD	0.466	0.03
2	-	14.06	4.01	3.66
3	-	13.09	-	-
1	1	17.72	4.48	3.96
2	-	30.16	5.35	5.96
3	-	20.76	4.13	5.21
4	-	19.79	4.55	4.45
5	-	19.68	4.87	4.1
2	2	17.92	4.43	4.02
4	-	14.95	4.14	3.4
5	-	8.38	3.9	2.13
6	-	7.9	3.69	2.13
3	3	17.72	4.42	3.91
5	-	26.27	5.29	5.3
6	-	25.32	5.54	4.95
7	-	25.14	6.03	4.55
8	-	25.4	6.96	3.98
4	4	26.06	5.3	5.21
5	5	27.76	5.57	5.31
7	-	27.68	5.51	5.3
8	-	28.2	5.67	5.21
6	6	28.33	5.51	5.5
7	7	29.76	5.45	5.94
8	8	33.44	5.82	6.32
-	-	6.5	4.3	1.5
-	-	7.5	3.31	2.29
-	-	7.9	5	1.58
3	-	14.5	5.5	2.66
3	-	15.4	4.1	3.74
3	-	14	3.4	4.1
4	-	14.1	4.2	3.36
4	-	12.6	-	-
3	-	27.9	3.2	8.72
3	-	33.9	6.4	5.33
4	-	22.7	3.5	6.49
5	-	19.55	4	4.89
6	-	17.95	4.95	3.63
6	-	23	5.6	4.11
5	-	3.5	2.57	1.36
6	-	7	4.5	1.54
7	-	7.8	3.2	2.44
7	-	5.7	3.2	1.81
6	-	30.6	4.4	7.03
7	-	20.8	3.9	5.39
8	-	22.5	5	4.5
9	-	32.3	7.6	4.27
9	-	19.2	8.7	2.21
6	-	28.7	6.9	4.19
8	-	17.9	4.4	4.06
9	-	23.3	6.5	3.61
9	-	34.1	5.7	6.04
8	-	32.8	3.4	9.63
9	9	36.3	8.7	4.17
9	-	34.9	4.4	7.93

## Sheet: Appendix
Family	Genus	Species	Female genital complexity	Male genital complexity	Female mean body size (mm)	Male mean body size (mm)	SSD	Male genital damage	Female mating rates (established)	Male mating rates (established)	Female mating rates (inferred)	Male mating rates (inferred)	% of sexual cannibalism (by virgin females)	Average % of sexual cannibalism (=Sexual Cannibalism Rate)	References
Araneidae	Deliochus	sp.	6	4	7.5	3.31	2.29	yes	not established	not established	monandry	monogyny	not established	-
Araneidae	Phonognatha	graeffei	4	4	7.9	5	1.58	no	polyandry	likely monogyny (mate guarding); potential polygyny	polyandry	monogyny	26	26	Fahey and Elgar 1997
Araneidae	Zygiella	x-notata	-	-	6.5	4.3	1.5	no	polyandry	polygyny	polyandry	polygyny	less than 5	5	Bel-Venner et al. 2008; Bel-Venner and Venner 2006; own unpublished data
Nephilidae	Clitaetra	episinoides	2	1	7	4.5	1.54	no	not established	not established	polyandry	polygyny	not established	-
Nephilidae	Clitaetra	irenae	3	1	7.8	3.2	2.44	no	not established	not established	polyandry	polygyny	not established	-
Nephilidae	Clitaetra	perroti	2	1	5.7	3.2	1.81	no	not established	not established	polyandry	polygyny	not established	-
Nephilidae	Clitaetra	thisbe	2	2	3.5	2.57	1.36	no	not established	not established	polyandry	polygyny	not established	-
Nephilidae	Herennia	etruscilla	6	7	14.1	4.2	3.36	yes	not established	not established	monandry	monogyny	not established	-
Nephilidae	Herennia	multipuncta	6	7	14	3.4	4.1	yes	mon-/bi-andry	mono-/bi-gyny	monandry	monogyny	50	50	Kralj-Fišer et al. 2011; Kuntner et al. 2009b; Kuntner et al. 2015b
Nephilidae	Herennia	oz	6	7	12.6	unknown	unknown	yes	not established	not established	monandry	monogyny	not established	-
Nephilidae	Nephila	antipodiana	2	2	32.3	7.6	4.27	no	polyandry	polygyny	polyandry	polygyny	less than 5	5	own unpublished data
Nephilidae	Nephila	clavata	1	3	19.2	8.7	2.21	no	polyandry	monogyny	polyandry	monogyny	not established	-	Miyashita 1993; 1994
Nephilidae	Nephila	clavipes	2	2	23.3	6.5	3.61	yes	polyandry	polygyny	polyandry	polygyny	41	41	Christenson 1989; Christenson et al. 1985; Christenson and Goist 1979; Rittschof 2010; Vollrath 1980
Nephilidae	Nephila	constricta	5	2	27.9	3.2	8.72	yes	not established	not established	polyandry	monogyny	not established	-
Nephilidae	Nephila	edulis	2	2	20.8	3.9	5.39	no	polyandry	Males are polygynous	polyandry	polygyny	10	10	Elgar et al. 2003a; Elgar & Jones 2008; Schneider et al. 2000
Nephilidae	Nephila	fenestrata	6	5	17.9	4.4	4.06	yes	polyandry	mono-/bi-gyny	polyandry	monogyny	18, 0-33	18	Fromhage et al. 2007; Fromhage and Schneider 2005, 2006
Nephilidae	Nephila	inaurata	1	2	34.1	5.7	6.04	yes	polyandry possible	not established	polyandry	polygyny	0	0	Schneider et al. 2005
Nephilidae	Nephila	komaci	2	2	36.3	8.7	4.17	yes	not established	not established	polyandry	polygyny	not established	-
Nephilidae	Nephila	pilipes	2	1	33.9	6.4	5.33	yes	polyandry	mono-/bi-gyny	polyandry	polygyny	30	30	Danielson-François et al. 2012; Kuntner et al. 2012a; Kuntner et al. 2009b; Zhang et al. 2011
Nephilidae	Nephila	plumipes	3	3	22.5	5	4.5	yes	polyandry	mono-/bi-gyny	polyandry	monogyny	53, 56, 62, 90	65.25	Elgar et al. 2003a; Elgar and Fahey 1996; Schneider and Elgar 2001; Schneider et al. 2008; Schneider et al. 2001
Nephilidae	Nephila	senegalensis	4	2	28.7	6.9	4.19	no	polyandry	vary from mono- to poly-gyny	polyandry	polygyny	less than 5	5	Schneider et al. 2011; Schneider and Michalik 2011
Nephilidae	Nephila	sexpunctata	1	2	30.6	4.4	7.03	no	not established	not established	polyandry	polygyny	not established	-
Nephilidae	Nephila	sumptuosa	2	2	34.9	4.4	7.93	no	not established	not established	polyandry	polygyny	not established	-
Nephilidae	Nephila	turneri	2	2	32.8	3.4	9.63	yes	not established	not established	polyandry	polygyny	not established	-
Nephilidae	Nephilengys	malabarensis	5	5	14.5	5.5	2.66	yes	mainly monandry	mono-/bi-gyny	monandry	monogyny	56	56	Kralj-Fišer et al. 2011; Li et al. 2012
Nephilidae	Nephilengys	papuana	5	5	15.4	4.1	3.74	unknown	not established	not established	monandry	monogyny	not established	-
Nephilidae	Nephilingis	borbonica	4	5	17.95	4.95	3.63	yes	not established	not established	monandry	monogyny	not established	-
Nephilidae	Nephilingis	cruentata	3	5	22.7	3.5	6.49	yes	not established	not established	monandry	monogyny	not established	-
Nephilidae	Nephilingis	dodo	4	5	23	5.6	4.11	yes	not established	not established	monandry	monogyny	not established	-
Nephilidae	Nephilingis	livida	4	5	19.55	4	4.89	yes	mon-/bi-andry	mono-/bi-gyny	monandry	monogyny	47	47	Kralj-Fišer et al. 2012; Kralj-Fišer and Kuntner 2012
